# Supplementary material for: The RAGE Inhibitor TTP488 (Azeliragon) Demonstrates Anti-Tumor Activity and Enhances the Efficacy of Radiation Therapy in Pancreatic Cancer Cell Lines
Source: Cancers (Basel). 2024 Dec 24;17(1):17. doi: 10.3390/cancers17010017 (PMC11718873; doi:10.3390/cancers17010017)
Supplement: Supplementary file 1 [file cancers-17-00017-s001.zip]

Archive with 1 entries (1 files):
- cancers-3370096-supplementary.pptx
